# Supplementary material for: Different Distribution Patterns of Hoverflies (Diptera: Syrphidae) and Bees (Hymenoptera: Anthophila) Along Altitudinal Gradients in Dolomiti Bellunesi National Park (Italy)
Source: Insects. 2022 Mar 15;13(3):293. doi: 10.3390/insects13030293 (PMC8950664; doi:10.3390/insects13030293)
Supplement: Supplementary file 1 [file insects-13-00293-s001.zip]

Archive with 1 entries (1 files):
- insects-1603875-supplementary.pdf
